# Supplementary material for: ATP-Dependent Persister Formation in Escherichia coli
Source: mBio. 2017 Feb 7;8(1):e02267-16. doi: 10.1128/mBio.02267-16 (PMC5296605; doi:10.1128/mBio.02267-16)
Supplement: DATA SET S1 [file mbo001173179sd1.xlsx]

## Sheet: SNP in D10 strains
Chromosome	Region	Type	Reference	Allele	Length	Count	Coverage	Frequency	Average quality	locus_tag	gene name	product	function	Misc. feature	gene_synonym	note	Coding region change	Amino acid change	Other variants within codon	Non-synonymous
U00096	24609	SNV	C	A	1	320	639	50.0782	38.2062	b0026	ileS	isoleucyl-tRNA synthetase	enzyme; Aminoacyl tRNA synthetases, tRNAmodification		ECK0027, ilvS, JW0024	isoleucine tRNA synthetase;GO_component: GO:0005737 - cytoplasm;GO_process: GO:0006418 - tRNA aminoacylation for proteintranslation	AAC73137.1:c.2219C>A	AAC73137.1:p.Ala740Glu	No	Yes
U00096	77238	Deletion	G	-	1	472	727	64.9243	38.0275	b0069	sgrR	transcriptional DNA-binding transcriptionalactivator of sgrS sRNA	transport; Not classified		ECK0070, JW0068, yabN	putative transport protein;GO_component: GO:0042597 - periplasmic space	AAC73180.1:c.62delC	AAC73180.1:p.Ser21fs	No	Yes
U00096	77242	SNV	T	A	1	472	732	64.4809	38.6419	b0069	sgrR	transcriptional DNA-binding transcriptionalactivator of sgrS sRNA	transport; Not classified		ECK0070, JW0068, yabN	putative transport protein;GO_component: GO:0042597 - periplasmic space	AAC73180.1:c.58A>T	AAC73180.1:p.Lys20*	No	Yes
U00096	304274	SNV	T	C	1	403	736	54.7554	36.9429										No	-
U00096	304298	SNV	T	C	1	536	871	61.5385	39.1772										No	-
U00096	304307	SNV	T	C	1	427	837	51.0155	38.3208										No	-
U00096	304311	SNV	G	A	1	442	761	58.0815	38.31										No	-
U00096	515726	SNV	G	T	1	395	654	60.3976	37.1367	b0489	qmcA	multicopy suppressor of ftsH htpX double mutant;membrane-anchored predicted protease with C-terminalcytoplasmic PHB domain	putative enzyme; Not classified		ECK0483, JW0478, ybbK	putative protease;GO_component: GO:0009274 - peptidoglycan-based cell wall	AAC73591.1:c.48C>A		No	No
U00096	515731	SNV	T	A	1	395	649	60.8629	38.4456	b0489	qmcA	multicopy suppressor of ftsH htpX double mutant;membrane-anchored predicted protease with C-terminalcytoplasmic PHB domain	putative enzyme; Not classified		ECK0483, JW0478, ybbK	putative protease;GO_component: GO:0009274 - peptidoglycan-based cell wall	AAC73591.1:c.43A>T	AAC73591.1:p.Ile15Phe	No	Yes
U00096	566097	SNV	G	T	1	322	601	53.5774	38.5839					cryptic prophage DLP12					No	-
U00096	566326	SNV	T	C	1	702	987	71.1246	37.6809	b0539	exoD			cryptic prophage DLP12	ECK0531, JW0526, ybcC	pseudogene, DLP12 prophage; predictedexonuclease;Phage or Prophage Related	exoD:c.51A>G		No	No
U00096	566332	SNV	T	G	1	664	949	69.9684	37.878	b0539	exoD			cryptic prophage DLP12	ECK0531, JW0526, ybcC	pseudogene, DLP12 prophage; predictedexonuclease;Phage or Prophage Related	exoD:c.45A>C		No	No
U00096	566356	SNV	T	C	1	465	734	63.3515	38.2473	b0539	exoD			cryptic prophage DLP12	ECK0531, JW0526, ybcC	pseudogene, DLP12 prophage; predictedexonuclease;Phage or Prophage Related	exoD:c.21A>G		No	No
U00096	566493	SNV	G	A	1	461	720	64.0278	36.8525	b4508	peaD			cryptic prophage DLP12	ECK0532, JW0527, ybcD	DLP12 prophage; predicted replication proteinfragment (pseudogene);Phage or Prophage Related;GO_component: GO:0005737 - cytoplasm	peaD:c.118G>A	peaD:p.Ala40Thr	No	Yes
U00096	568140	SNV	T	C	1	429	669	64.1256	38.5128	b0542	renD			cryptic prophage DLP12	ECK0533, JW0530, ybcE	pseudogene, DLP12 prophage;Phage or ProphageRelated	renD:c.199T>C	renD:p.Trp67Arg	No	Yes
U00096	568530	SNV	C	T	1	255	500	51	37.7725	b0543	emrE	DLP12 prophage; multidrug resistance protein	transport; Drug/analog sensitivity; Phage orProphage Related	cryptic prophage DLP12	eb, ECK0534, JW0531, mvrC	methylviologen resistance;GO_component: GO:0009274 - peptidoglycan-based cell wall;GO_component: GO:0019866 - organelle inner membrane;GO_process: GO:0042493 - response to drug	AAC73644.1:c.216C>T		No	No
U00096	569648	SNV	T	A	1	274	544	50.3676	38.7299	b0544	ybcK	DLP12 prophage; predicted recombinase	Phage or Prophage Related	cryptic prophage DLP12	ECK0535, JW0532		AAC73645.1:c.747T>A		No	No
U00096	572425	SNV	A	G	1	584	948	61.6034	39.2637	b4588	ylcH	hypothetical protein, DLP12 prophage	Phage or Prophage Related	cryptic prophage DLP12	ECK4398		ABP93435.1:c.58A>G	ABP93435.1:p.Asn20Asp	No	Yes
U00096	572964	SNV	G	A	1	294	581	50.6024	39.2483	b0548	ninE	DLP12 prophage; conserved protein	Phage or Prophage Related	cryptic prophage DLP12	ECK0539, JW0536	similar to phage 82 and lambda proteins	AAC73649.1:c.44G>A	AAC73649.1:p.Arg15Lys	No	Yes
U00096	578056	SNV	C	G	1	313	621	50.4026	37.3291	b0555	rrrD	DLP12 prophage; predicted lysozyme	Phage or Prophage Related	cryptic prophage DLP12	arrD, ECK0546, JW0544, ybcS	bacteriophage lambda lysozyme homolog	AAC73656.1:c.444C>G		No	No
U00096	578062	SNV	G	C	1	445	759	58.6298	34.5955	b0555	rrrD	DLP12 prophage; predicted lysozyme	Phage or Prophage Related	cryptic prophage DLP12	arrD, ECK0546, JW0544, ybcS	bacteriophage lambda lysozyme homolog	AAC73656.1:c.450G>C	AAC73656.1:p.Met150Ile	No	Yes
U00096	578065	SNV	T	C	1	486	802	60.5985	38.1626	b0555	rrrD	DLP12 prophage; predicted lysozyme	Phage or Prophage Related	cryptic prophage DLP12	arrD, ECK0546, JW0544, ybcS	bacteriophage lambda lysozyme homolog	AAC73656.1:c.453T>C		No	No
U00096	578068	SNV	T	G	1	525	849	61.8375	38.419	b0555	rrrD	DLP12 prophage; predicted lysozyme	Phage or Prophage Related	cryptic prophage DLP12	arrD, ECK0546, JW0544, ybcS	bacteriophage lambda lysozyme homolog	AAC73656.1:c.456T>G		No	No
U00096	578071	SNV	T	C	1	575	908	63.326	37.8504	b0555	rrrD	DLP12 prophage; predicted lysozyme	Phage or Prophage Related	cryptic prophage DLP12	arrD, ECK0546, JW0544, ybcS	bacteriophage lambda lysozyme homolog	AAC73656.1:c.459T>C		No	No
U00096	578101	SNV	G	C	1	446	766	58.2245	36.9327	b0555	rrrD	DLP12 prophage; predicted lysozyme	Phage or Prophage Related	cryptic prophage DLP12	arrD, ECK0546, JW0544, ybcS	bacteriophage lambda lysozyme homolog	AAC73656.1:c.489G>C		No	No
U00096	580609	Deletion	T	-	1	668	1158	57.6857	37.2275					cryptic prophage DLP12					No	-
U00096	580614	SNV	T	C	1	962	1209	79.5699	38.0073					cryptic prophage DLP12					No	-
U00096	580635	SNV	A	C	1	591	1006	58.7475	38.1844					cryptic prophage DLP12					No	-
U00096	580827	SNV	A	G	1	333	596	55.8725	38.6877					cryptic prophage DLP12					No	-
U00096	580830	SNV	T	A	1	332	560	59.2857	36.994					cryptic prophage DLP12					No	-
U00096	580833	SNV	A	T	1	333	545	61.1009	38.8078					cryptic prophage DLP12					No	-
U00096	580839	SNV	A	G	1	249	431	57.7726	38.2209	b0560	nohD	DLP12 prophage; DNA packaging protein	Phage or Prophage Related	cryptic prophage DLP12	ECK0552, JW0549, nohB	bacteriophage DNA packaging protein	AAC73661.1:c.6A>G		No	No
U00096	581322	SNV	C	T	1	151	265	56.9811	38.0464	b0560	nohD	DLP12 prophage; DNA packaging protein	Phage or Prophage Related	cryptic prophage DLP12	ECK0552, JW0549, nohB	bacteriophage DNA packaging protein	AAC73661.1:c.489C>T		No	No
U00096	581335	SNV	C	A	1	323	575	56.1739	39.1084	b0560	nohD	DLP12 prophage; DNA packaging protein	Phage or Prophage Related	cryptic prophage DLP12	ECK0552, JW0549, nohB	bacteriophage DNA packaging protein	AAC73661.1:c.502C>A	AAC73661.1:p.Leu168Met	Yes	Yes
U00096	581337	SNV	G	A	1	323	594	54.3771	39.1703	b0560	nohD	DLP12 prophage; DNA packaging protein	Phage or Prophage Related	cryptic prophage DLP12	ECK0552, JW0549, nohB	bacteriophage DNA packaging protein	AAC73661.1:c.504G>A		Yes	No
U00096	581476	SNV	G	C	1	702	1200	58.5	38.4672	b4634	aaaD			cryptic prophage DLP12	ECK4439, ylcF	DLP12 prophage; predicted tail fiber assemblyprotein (pseudogene);Phage or Prophage Related	aaaD:c.123G>C		No	No
U00096	581482	SNV	A	G	1	732	1237	59.1754	37.7582	b4634	aaaD			cryptic prophage DLP12	ECK4439, ylcF	DLP12 prophage; predicted tail fiber assemblyprotein (pseudogene);Phage or Prophage Related	aaaD:c.129A>G		No	No
U00096	581485	SNV	C	G	1	725	1237	58.6095	37.8483	b4634	aaaD			cryptic prophage DLP12	ECK4439, ylcF	DLP12 prophage; predicted tail fiber assemblyprotein (pseudogene);Phage or Prophage Related	aaaD:c.132C>G		No	No
U00096	581488	SNV	A	C	1	759	1280	59.2969	37.8011	b4634	aaaD			cryptic prophage DLP12	ECK4439, ylcF	DLP12 prophage; predicted tail fiber assemblyprotein (pseudogene);Phage or Prophage Related	aaaD:c.135A>C		No	No
U00096	581518	SNV	C	G	1	810	1346	60.1783	38.7185	b4634	aaaD			cryptic prophage DLP12	ECK4439, ylcF	DLP12 prophage; predicted tail fiber assemblyprotein (pseudogene);Phage or Prophage Related	aaaD:c.165C>G		No	No
U00096	581524	SNV	G	A	1	814	1344	60.5655	38.231	b4634	aaaD			cryptic prophage DLP12	ECK4439, ylcF	DLP12 prophage; predicted tail fiber assemblyprotein (pseudogene);Phage or Prophage Related	aaaD:c.171G>A		No	No
U00096	581527	SNV	G	C	1	796	1316	60.4863	38.6884	b4634	aaaD			cryptic prophage DLP12	ECK4439, ylcF	DLP12 prophage; predicted tail fiber assemblyprotein (pseudogene);Phage or Prophage Related	aaaD:c.174G>C		No	No
U00096	581530	SNV	C	G	1	797	1314	60.6545	38.3626	b4634	aaaD			cryptic prophage DLP12	ECK4439, ylcF	DLP12 prophage; predicted tail fiber assemblyprotein (pseudogene);Phage or Prophage Related	aaaD:c.177C>G		No	No
U00096	581548	SNV	C	T	1	519	1034	50.1934	34.7765	b4634	aaaD			cryptic prophage DLP12	ECK4439, ylcF	DLP12 prophage; predicted tail fiber assemblyprotein (pseudogene);Phage or Prophage Related	aaaD:c.195C>T		Yes	No
U00096	581550	SNV	G	A	1	524	1031	50.8244	38.1832	b4634	aaaD			cryptic prophage DLP12	ECK4439, ylcF	DLP12 prophage; predicted tail fiber assemblyprotein (pseudogene);Phage or Prophage Related	aaaD:c.197G>A	aaaD:p.Ser66Asn	Yes	Yes
U00096	581609	SNV	C	T	1	574	1123	51.1131	38.2352	b4634	aaaD			cryptic prophage DLP12	ECK4439, ylcF	DLP12 prophage; predicted tail fiber assemblyprotein (pseudogene);Phage or Prophage Related	aaaD:c.256C>T		No	No
U00096	581626	SNV	C	G	1	586	1167	50.2142	38.9334	b4634	aaaD			cryptic prophage DLP12	ECK4439, ylcF	DLP12 prophage; predicted tail fiber assemblyprotein (pseudogene);Phage or Prophage Related	aaaD:c.273C>G		No	No
U00096	646182	SNV	G	A	1	543	840	64.6429	39.4383	b0612	citT	citrate:succinate antiporter	putative membrane; Not classified		ECK0605, JW0604, ybdS	GO_component: GO:0009274 - peptidoglycan-based cellwall;GO_component: GO:0019866 - organelle inner membrane;GO_process: GO:0016052 - carbohydrate catabolic process	AAC73713.1:c.399C>T		No	No
U00096	646199	SNV	G	C	1	543	835	65.0299	39.1547	b0612	citT	citrate:succinate antiporter	putative membrane; Not classified		ECK0605, JW0604, ybdS	GO_component: GO:0009274 - peptidoglycan-based cellwall;GO_component: GO:0019866 - organelle inner membrane;GO_process: GO:0016052 - carbohydrate catabolic process	AAC73713.1:c.382C>G	AAC73713.1:p.Leu128Val	No	Yes
U00096	653994	SNV	A	C	1	501	754	66.4456	38.5509	b0620	dpiA	DNA-binding response regulator in two-componentregulatory system with citA	putative regulator; Not classified		citB, criR, ECK0613, JW0612, mpdA	sequence similarity to Shigella regulator;GO_component: GO:0005737 - cytoplasm;GO_function: GO:0016563 - transcription activatoractivity;GO_process: GO:0006350 - transcription	AAC73721.1:c.133A>C	AAC73721.1:p.Met45Leu	No	Yes
U00096	653997	SNV	A	C	1	531	781	67.9898	38.4539	b0620	dpiA	DNA-binding response regulator in two-componentregulatory system with citA	putative regulator; Not classified		citB, criR, ECK0613, JW0612, mpdA	sequence similarity to Shigella regulator;GO_component: GO:0005737 - cytoplasm;GO_function: GO:0016563 - transcription activatoractivity;GO_process: GO:0006350 - transcription	AAC73721.1:c.136A>C	AAC73721.1:p.Ile46Leu	No	Yes
U00096	654013	SNV	C	T	1	525	809	64.8949	38.579	b0620	dpiA	DNA-binding response regulator in two-componentregulatory system with citA	putative regulator; Not classified		citB, criR, ECK0613, JW0612, mpdA	sequence similarity to Shigella regulator;GO_component: GO:0005737 - cytoplasm;GO_function: GO:0016563 - transcription activatoractivity;GO_process: GO:0006350 - transcription	AAC73721.1:c.152C>T	AAC73721.1:p.Pro51Leu	No	Yes
U00096	654017	SNV	G	C	1	472	766	61.6188	38.2839	b0620	dpiA	DNA-binding response regulator in two-componentregulatory system with citA	putative regulator; Not classified		citB, criR, ECK0613, JW0612, mpdA	sequence similarity to Shigella regulator;GO_component: GO:0005737 - cytoplasm;GO_function: GO:0016563 - transcription activatoractivity;GO_process: GO:0006350 - transcription	AAC73721.1:c.156G>C		No	No
U00096	692571	SNV	C	A	1	375	676	55.4734	37.5307	b0660	ybeZ	predicted protein with nucleoside triphosphatehydrolase domain	putative transport; Not classified		ECK0652, JW0657, phoL	putative ATP-binding protein in pho regulon	AAC73761.2:c.808G>T	AAC73761.2:p.Asp270Tyr	No	Yes
U00096	692587	SNV	T	G	1	375	679	55.2283	38.456	b0660	ybeZ	predicted protein with nucleoside triphosphatehydrolase domain	putative transport; Not classified		ECK0652, JW0657, phoL	putative ATP-binding protein in pho regulon	AAC73761.2:c.792A>C	AAC73761.2:p.Lys264Asn	No	Yes
U00096	856036	SNV	G	C	1	321	552	58.1522	39.0748	b0820	ybiT	fused predicted transporter subunits of ABCsuperfamily: ATP-binding components	putative transport; Not classified		ECK0810, JW0804	putative ATP-binding component of a transportsystem;GO_component: GO:0005737 - cytoplasm	AAC73907.1:c.74G>C	AAC73907.1:p.Gly25Ala	No	Yes
U00096	1318131	SNV	C	G	1	192	383	50.1305	38.6719	b1261	trpB	tryptophan synthase, beta subunit	enzyme; Amino acid biosynthesis: Tryptophan		ECK1255, JW1253	tryptophan synthase, beta protein;GO_component: GO:0005737 - cytoplasm;GO_process: GO:0000162 - tryptophan biosynthetic process	AAC74343.1:c.285G>C		No	No
U00096	1340001	SNV	G	T	1	234	234	100	38.1752	b1278	pgpB	phosphatidylglycerophosphatase B	enzyme; Macromolecule synthesis, modification:Phospholipids		ECK1273, JW1270	non-essential phosphatidylglycerophosphatephosphatase, membrane bound;GO_component: GO:0009274 - peptidoglycan-based cell wall;GO_component: GO:0019866 - organelle inner membrane;GO_process: GO:0008654 - phospholipid biosyntheticprocess	AAC74360.1:c.672G>T		No	No
U00096	1429816	SNV	C	T	1	243	434	55.9908	34.8971	b1372	stfR	Rac prophage; predicted tail fiber protein	Phage or Prophage Related	cryptic prophage Rac	ECK1367, JW1366, ynaB		AAC74454.2:c.768C>T		No	No
U00096	1429820	SNV	A	G	1	242	446	54.2601	38.3388	b1372	stfR	Rac prophage; predicted tail fiber protein	Phage or Prophage Related	cryptic prophage Rac	ECK1367, JW1366, ynaB		AAC74454.2:c.772A>G	AAC74454.2:p.Ser258Gly	No	Yes
U00096	1429823	SNV	A	C	1	235	432	54.3981	37.3234	b1372	stfR	Rac prophage; predicted tail fiber protein	Phage or Prophage Related	cryptic prophage Rac	ECK1367, JW1366, ynaB		AAC74454.2:c.775A>C	AAC74454.2:p.Ser259Arg	No	Yes
U00096	1429851	SNV	G	A	1	233	426	54.6948	36.3176	b1372	stfR	Rac prophage; predicted tail fiber protein	Phage or Prophage Related	cryptic prophage Rac	ECK1367, JW1366, ynaB		AAC74454.2:c.803G>A	AAC74454.2:p.Gly268Glu	No	Yes
U00096	1429858	SNV	C	T	1	226	413	54.7215	35.7965	b1372	stfR	Rac prophage; predicted tail fiber protein	Phage or Prophage Related	cryptic prophage Rac	ECK1367, JW1366, ynaB		AAC74454.2:c.810C>T		No	No
U00096	1434735	SNV	A	C	1	464	768	60.4167	37.7586					cryptic prophage Rac					No	-
U00096	1434737	Deletion	T	-	1	464	777	59.7169	36.5711					cryptic prophage Rac					No	-
U00096	1434740	SNV	C	A	1	560	875	64	37.6357					cryptic prophage Rac					No	-
U00096	1434760	SNV	T	G	1	548	870	62.9885	38.8741					cryptic prophage Rac					No	-
U00096	1452532	SNV	C	T	1	447	691	64.6889	37.8233	b1387	paaZ	fused oxepin-CoAhydrolase/3-oxo-5,6-dehydrosuberyl-CoA semialdehydedehydrogenase	enzyme: Phenylacetic acid degradation		ECK1384, JW1382, maoC, tynP?, ydbN	GO_process: GO:0016052 - carbohydrate catabolicprocess	AAC74469.1:c.1111G>A	AAC74469.1:p.Ala371Thr	Yes	Yes
U00096	1452534	SNV	G	A	1	447	701	63.766	38.6555	b1387	paaZ	fused oxepin-CoAhydrolase/3-oxo-5,6-dehydrosuberyl-CoA semialdehydedehydrogenase	enzyme: Phenylacetic acid degradation		ECK1384, JW1382, maoC, tynP?, ydbN	GO_process: GO:0016052 - carbohydrate catabolicprocess	AAC74469.1:c.1109C>T	AAC74469.1:p.Ala370Val	Yes	Yes
U00096	1452537	Deletion	G	-	1	447	704	63.4943	38.6107	b1387	paaZ	fused oxepin-CoAhydrolase/3-oxo-5,6-dehydrosuberyl-CoA semialdehydedehydrogenase	enzyme: Phenylacetic acid degradation		ECK1384, JW1382, maoC, tynP?, ydbN	GO_process: GO:0016052 - carbohydrate catabolicprocess	AAC74469.1:c.1106delC	AAC74469.1:p.Ser369fs	No	Yes
U00096	1509967	SNV	A	C	1	167	167	100	38.8743										No	-
U00096	1640409	SNV	C	T	1	332	616	53.8961	38.8554	b1556	essQ	Qin prophage; predicted S lysis protein	Phage or Prophage Related	cryptic prophage Qin/Kim	ECK1550, JW5255, ydfS		ydfJ:c.[85-8124G>A]; AAC74629.2:c.[177G>A]		No	No
U00096	1640418	SNV	A	G	1	478	747	63.9893	38.1946	b1556	essQ	Qin prophage; predicted S lysis protein	Phage or Prophage Related	cryptic prophage Qin/Kim	ECK1550, JW5255, ydfS		AAC74629.2:c.[168T>C]; ydfJ:c.[85-8133T>C]		No	No
U00096	1652331	SNV	T	C	1	276	276	100	38.971	b1579	intQ			cryptic prophage Qin/Kim	ECK1573, JW1571	pseudogene, Qin prophage; predicted defectiveintegrase;Phage or Prophage Related	intQ:c.[781T>C]; ydfJ:c.[84+424A>G]	intQ:p.Phe261Leu	No	Yes
U00096	1652671	SNV	C	T	1	486	763	63.6959	36.8909	b1579	intQ			cryptic prophage Qin/Kim	ECK1573, JW1571	pseudogene, Qin prophage; predicted defectiveintegrase;Phage or Prophage Related	ydfJ:c.[84+84G>A]; intQ:c.[1121C>T]	intQ:p.Ala374Val	No	Yes
U00096	1652687	SNV	T	A	1	487	762	63.9108	39.1725	b1579	intQ			cryptic prophage Qin/Kim	ECK1573, JW1571	pseudogene, Qin prophage; predicted defectiveintegrase;Phage or Prophage Related	ydfJ:c.[84+68A>T]; intQ:c.[1137T>A]	intQ:p.His379Gln	No	Yes
U00096	1694163	SNV	T	A	1	321	556	57.7338	38.972	b1616	uidB	glucuronide transporter	transport; Transport of small molecules:Carbohydrates, organic acids, alcohols		ECK1611, gusB, JW1608, uidP	glucuronide permease;GO_component: GO:0009274 - peptidoglycan-based cell wall;GO_component: GO:0019866 - organelle inner membrane;GO_process: GO:0016052 - carbohydrate catabolic process	AAC74688.1:c.101A>T	AAC74688.1:p.Tyr34Phe	Yes	Yes
U00096	1747407	SNV	G	C	1	370	677	54.6529	38.6946	b1668	ydhS	conserved protein with FAD/NAD(P)-bindingdomain			ECK1664, JW1658		AAC74738.1:c.277G>C	AAC74738.1:p.Asp93His	No	Yes
U00096	1951171	SNV	T	G	1	446	732	60.929	36.9888	b1867	yecD	isochorismatase family protein			ECK1868, JW5307		AAC74937.2:c.340T>G	AAC74937.2:p.Leu114Val	No	Yes
U00096	1951203	SNV	A	T	1	746	1005	74.2289	38.2064	b1867	yecD	isochorismatase family protein			ECK1868, JW5307		AAC74937.2:c.372A>T		No	No
U00096	1951320	SNV	G	A	1	752	992	75.8065	37.2354	b1867	yecD	isochorismatase family protein			ECK1868, JW5307		AAC74937.2:c.489G>A		No	No
U00096	1951332	SNV	T	C	1	756	1004	75.2988	37.7196	b1867	yecD	isochorismatase family protein			ECK1868, JW5307		AAC74937.2:c.501T>C		No	No
U00096	1951335	SNV	C	T	1	752	1003	74.9751	37.8684	b1867	yecD	isochorismatase family protein			ECK1868, JW5307		AAC74937.2:c.504C>T		No	No
U00096	1951338	SNV	C	T	1	747	996	75	37.6011	b1867	yecD	isochorismatase family protein			ECK1868, JW5307		AAC74937.2:c.507C>T		No	No
U00096	1951412	SNV	A	G	1	658	877	75.0285	38.3359	b1868	yecE	conserved protein, UPF0759 family			ECK1869, JW1857		AAC74938.1:c.18A>G		No	No
U00096	1951448	SNV	G	T	1	539	717	75.1743	32.2134	b1868	yecE	conserved protein, UPF0759 family			ECK1869, JW1857		AAC74938.1:c.54G>T		No	No
U00096	2350935	SNV	G	A	1	609	934	65.2034	35.0657	b2239	glpQ	periplasmic glycerophosphodiesterphosphodiesterase	enzyme; Central intermediary metabolism: Pool,multipurpose conversions		ECK2231, JW2233	glycerophosphodiester phosphodiesterase,periplasmic;GO_component: GO:0042597 - periplasmic space;GO_process: GO:0006071 - glycerol metabolic process	AAC75299.1:c.77C>T	AAC75299.1:p.Ala26Val	No	Yes
U00096	2471862	SNV	C	T	1	314	622	50.4823	36.5637	b2355	yfdL			cryptic prophage CPS-53	ECK2349, JW5384	pseudogene, CPS-53 (KpLE1) prophage;Phage orProphage Related	yfdL:c.261G>A		No	No
U00096	2471865	SNV	T	C	1	314	620	50.6452	37.3535	b2355	yfdL			cryptic prophage CPS-53	ECK2349, JW5384	pseudogene, CPS-53 (KpLE1) prophage;Phage orProphage Related	yfdL:c.258A>G		No	No
U00096	2558611	SNV	T	C	1	342	619	55.2504	38.6462	b2441	eutB	ethanolamine ammonia-lyase, large subunit, heavychain	enzyme; Degradation of small molecules: Amines		ECK2436, JW2434	ethanolamine ammonia-lyase, heavy chain;GO_process: GO:0009310 - amine catabolic process	AAC75494.2:c.69A>G		No	No
U00096	2558630	SNV	A	T	1	348	646	53.87	38.8362	b2441	eutB	ethanolamine ammonia-lyase, large subunit, heavychain	enzyme; Degradation of small molecules: Amines		ECK2436, JW2434	ethanolamine ammonia-lyase, heavy chain;GO_process: GO:0009310 - amine catabolic process	AAC75494.2:c.50T>A	AAC75494.2:p.Val17Glu	No	Yes
U00096	2564414	SNV	T	G	1	324	630	51.4286	38.5309					cryptic prophage Eut/CPZ-55					No	-
U00096	2686740	Deletion	C	-	1	511	827	61.7896	38.4129	b2552	hmp	fused nitric oxide dioxygenase/dihydropteridinereductase 2	enzyme; Energy metabolism, carbon: Electrontransport		ECK2549, fsrB, hmpA, JW2536	dihydropteridine reductase, ferrisiderophorereductase activity	AAC75605.1:c.906delC	AAC75605.1:p.His302fs	No	Yes
U00096	2686745	SNV	T	A	1	511	810	63.0864	38.1683	b2552	hmp	fused nitric oxide dioxygenase/dihydropteridinereductase 2	enzyme; Energy metabolism, carbon: Electrontransport		ECK2549, fsrB, hmpA, JW2536	dihydropteridine reductase, ferrisiderophorereductase activity	AAC75605.1:c.911T>A	AAC75605.1:p.Phe304Tyr	No	Yes
U00096	2717719	Deletion	G	-	1	423	704	60.0852	32.5839	b2581	yfiF	predicted methyltransferase			ECK2579, JW2565	GO_component: GO:0005737 - cytoplasm;GO_process: GO:0009451 - RNA modification	AAC75634.1:c.810delC	AAC75634.1:p.Tyr270fs	No	Yes
U00096	2805983	SNV	G	A	1	448	766	58.4856	35.5491	b2677	proV	glycine betaine transporter subunit	transport; Transport of small molecules: Aminoacids, amines		ECK2671, JW2652, osrA, proU	ATP-binding component of transport system forglycine, betaine and proline;GO_component: GO:0005737 - cytoplasm;GO_function: GO:0015596 - glycine betaine/proline porteractivity;GO_process: GO:0006561 - proline biosynthetic process	AAC75724.1:c.1169G>A	AAC75724.1:p.Arg390His	No	Yes
U00096	2974058	SNV	C	T	1	497	793	62.6734	38.9316	b2836	aas	fused 2-acylglycerophospho-ethanolamine acyltransferase/acyl-acyl carrier protein synthetase	enzyme; Fatty acid and phosphatidic acidbiosynthesis		ECK2832, JW2804	2-acyl-glycerophospho-ethanolamine acyltransferase;acyl-acyl-carrier protein synthetase;GO_component: GO:0009274 - peptidoglycan-based cell wall;GO_component: GO:0019866 - organelle inner membrane;GO_process: GO:0006464 - protein modification process	AAC75875.1:c.1957G>A	AAC75875.1:p.Gly653Ser	No	Yes
U00096	2974074	SNV	C	G	1	497	782	63.555	38.9215	b2836	aas	fused 2-acylglycerophospho-ethanolamine acyltransferase/acyl-acyl carrier protein synthetase	enzyme; Fatty acid and phosphatidic acidbiosynthesis		ECK2832, JW2804	2-acyl-glycerophospho-ethanolamine acyltransferase;acyl-acyl-carrier protein synthetase;GO_component: GO:0009274 - peptidoglycan-based cell wall;GO_component: GO:0019866 - organelle inner membrane;GO_process: GO:0006464 - protein modification process	AAC75875.1:c.1941G>C	AAC75875.1:p.Lys647Asn	No	Yes
U00096	3038242	SNV	C	G	1	234	235	99.5745	38.047	b2893	dsbC	protein disulfide isomerase II	enzyme; Surface structures		ECK2888, JW2861, xprA	GO_component: GO:0042597 - periplasmic space;GO_process: GO:0006457 - protein folding	AAC75931.1:c.581G>C	AAC75931.1:p.Gly194Ala	No	Yes
U00096	3105457	SNV	C	A	1	426	666	63.964	37.7207	b2963	mltC	membrane-bound lytic murein transglycosylase C	putative enzyme; Murein sacculus,peptidoglycan		ECK2958, JW5481, yggZ	GO_component: GO:0009274 - peptidoglycan-based cellwall;GO_component: GO:0019866 - organelle inner membrane;GO_process: GO:0009252 - peptidoglycan biosyntheticprocess	AAC76000.2:c.1025C>A	AAC76000.2:p.Ser342Tyr	No	Yes
U00096	3105475	SNV	A	G	1	425	674	63.0564	38.8047	b2963	mltC	membrane-bound lytic murein transglycosylase C	putative enzyme; Murein sacculus,peptidoglycan		ECK2958, JW5481, yggZ	GO_component: GO:0009274 - peptidoglycan-based cellwall;GO_component: GO:0019866 - organelle inner membrane;GO_process: GO:0009252 - peptidoglycan biosyntheticprocess	AAC76000.2:c.1043A>G	AAC76000.2:p.Lys348Arg	No	Yes
U00096	3114350	SNV	C	G	1	329	629	52.3052	39.6535	b2972	pppA	bifunctional prepilin leader peptidase/methylase	putative enzyme; Not classified		ECK2967, JW2939, yghH		AAC76008.2:c.3G>C	AAC76008.2:p.Met1?	Yes	Yes
U00096	3114355	SNV	T	G	1	330	649	50.8475	38.8										No	-
U00096	3148523	SNV	G	C	1	458	800	57.25	38.6092	b3001	gpr	L-glyceraldehyde 3-phosphate reductase			ECK2995, JW2970, mgrA, yghZ	putative reductase;GO_function: GO:0005244 - voltage-gated ion channelactivity	AAC76037.1:c.627G>C		No	No
U00096	3206315	SNV	T	G	1	391	747	52.3427	37.8568										No	-
U00096	3206318	Deletion	T	-	1	362	711	50.9142	37.616										No	-
U00096	3276277	Deletion	G	-	1	230	454	50.6608	36.0348	b3128	garD	(D)-galactarate dehydrogenase	1.1.1 metabolism; carbon utilization; carboncompounds		ECK3116, JW3097, yhaG	GO_process: GO:0016052 - carbohydrate catabolicprocess	AAC76162.1:c.996delG	AAC76162.1:p.Thr333fs	No	Yes
U00096	3276280	SNV	A	G	1	257	480	53.5417	37.965	b3128	garD	(D)-galactarate dehydrogenase	1.1.1 metabolism; carbon utilization; carboncompounds		ECK3116, JW3097, yhaG	GO_process: GO:0016052 - carbohydrate catabolicprocess	AAC76162.1:c.999A>G		No	No
U00096	3276284	SNV	C	G	1	299	520	57.5	38.4013	b3128	garD	(D)-galactarate dehydrogenase	1.1.1 metabolism; carbon utilization; carboncompounds		ECK3116, JW3097, yhaG	GO_process: GO:0016052 - carbohydrate catabolicprocess	AAC76162.1:c.1003C>G	AAC76162.1:p.Arg335Gly	No	Yes
U00096	3276301	SNV	G	C	1	268	518	51.7375	38.5112	b3128	garD	(D)-galactarate dehydrogenase	1.1.1 metabolism; carbon utilization; carboncompounds		ECK3116, JW3097, yhaG	GO_process: GO:0016052 - carbohydrate catabolicprocess	AAC76162.1:c.1020G>C	AAC76162.1:p.Glu340Asp	Yes	Yes
U00096	3276303	Deletion	T	-	1	268	522	51.341	37.3843	b3128	garD	(D)-galactarate dehydrogenase	1.1.1 metabolism; carbon utilization; carboncompounds		ECK3116, JW3097, yhaG	GO_process: GO:0016052 - carbohydrate catabolicprocess	AAC76162.1:c.1022delT	AAC76162.1:p.Val341fs	Yes	Yes
U00096	3301136	SNV	A	T	1	521	828	62.9227	38.9539	b3157	yhbT	predicted lipid carrier protein, COG3154 family			ECK3145, JW3126		AAC76191.1:c.141T>A	AAC76191.1:p.Asp47Glu	Yes	Yes
U00096	3301138	SNV	C	T	1	520	830	62.6506	39.0481	b3157	yhbT	predicted lipid carrier protein, COG3154 family			ECK3145, JW3126		AAC76191.1:c.139G>A	AAC76191.1:p.Asp47Asn	Yes	Yes
U00096	3315439	SNV	A	G	1	253	506	50	34.1542	b3168	infB	fused protein chain initiation factor 2, IF2:membrane protein/conserved protein	factor; Proteins - translation andmodification		ECK3157, gicD, JW3137, ssyG	protein chain initiation factor IF-2;GO_component: GO:0005737 - cytoplasm;GO_process: GO:0006412 - translation	AAC76202.1:c.576T>C		No	No
U00096	3315460	SNV	A	G	1	270	531	50.8475	32.5815	b3168	infB	fused protein chain initiation factor 2, IF2:membrane protein/conserved protein	factor; Proteins - translation andmodification		ECK3157, gicD, JW3137, ssyG	protein chain initiation factor IF-2;GO_component: GO:0005737 - cytoplasm;GO_process: GO:0006412 - translation	AAC76202.1:c.555T>C		No	No
U00096	3341796	SNV	G	A	1	526	754	69.7613	36.9506	b3197	kdsD	D-arabinose 5-phosphate isomerase	putative enzyme; Not classified		ECK3186, JW3164, yrbH	putative isomerase	AAC76229.1:c.531G>A		No	No
U00096	3380158	Deletion	C	-	1	544	829	65.6212	36.9632										No	-
U00096	3380160	SNV	C	G	1	545	834	65.3477	39.3229										No	-
U00096	3515377	SNV	A	G	1	476	747	63.7216	37.6155	b3387	dam	DNA adenine methyltransferase	enzyme; DNA - replication, repair,restriction/modification		ECK3374, JW3350	GO_component: GO:0005737 - cytoplasm;GO_process: GO:0006306 - DNA methylation	AAC76412.1:c.537T>C		No	No
U00096	3515380	SNV	G	A	1	440	713	61.7111	37.5636	b3387	dam	DNA adenine methyltransferase	enzyme; DNA - replication, repair,restriction/modification		ECK3374, JW3350	GO_component: GO:0005737 - cytoplasm;GO_process: GO:0006306 - DNA methylation	AAC76412.1:c.534C>T		No	No
U00096	3523028	SNV	C	T	1	350	634	55.205	37.8857	b3396	mrcA	fused penicillin-binding protein 1a: mureintransglycosylase/murein transpeptidase	enzyme; Murein sacculus, peptidoglycan		ECK3383, JW3359, ponA	peptidoglycan synthetase; penicillin-bindingprotein 1A;GO_component: GO:0009274 - peptidoglycan-based cell wall;GO_component: GO:0019866 - organelle inner membrane;GO_process: GO:0009252 - peptidoglycan biosyntheticprocess;GO_process: GO:0042493 - response to drug	AAC76421.2:c.158C>T	AAC76421.2:p.Ala53Val	Yes	Yes
U00096	3523030	SNV	G	A	1	350	637	54.9451	38.8486	b3396	mrcA	fused penicillin-binding protein 1a: mureintransglycosylase/murein transpeptidase	enzyme; Murein sacculus, peptidoglycan		ECK3383, JW3359, ponA	peptidoglycan synthetase; penicillin-bindingprotein 1A;GO_component: GO:0009274 - peptidoglycan-based cell wall;GO_component: GO:0019866 - organelle inner membrane;GO_process: GO:0009252 - peptidoglycan biosyntheticprocess;GO_process: GO:0042493 - response to drug	AAC76421.2:c.160G>A	AAC76421.2:p.Asp54Asn	Yes	Yes
U00096	3599866	SNV	A	T	1	366	681	53.7445	39.0902										No	-
U00096	3599870	SNV	A	C	1	366	656	55.7927	38.694										No	-
U00096	3713156	SNV	G	T	1	496	754	65.7825	36.244	b3549	tag	3-methyl-adenine DNA glycosylase I,constitutive	enzyme; DNA - replication, repair,restriction/modification		ECK3536, JW3518, tagA	GO_component: GO:0005737 - cytoplasm;GO_process: GO:0006281 - DNA repair	AAC76573.1:c.65G>T	AAC76573.1:p.Gly22Val	No	Yes
U00096	3752365	SNV	C	G	1	472	781	60.4353	38.4576	b3585	yiaU	predicted DNA-binding transcriptional regulator	putative regulator; Not classified		ECK3574, JW3557	putative transcriptional regulator LYSR-type;GO_function: GO:0016563 - transcription activatoractivity;GO_function: GO:0016564 - transcription repressoractivity;GO_process: GO:0006350 - transcription	AAC76609.1:c.374C>G	AAC76609.1:p.Thr125Ser	No	Yes
U00096	3761498	SNV	A	T	1	409	691	59.1896	38.2958	b3592	yibF	glutathione S-transferase homolog	putative enzyme; Not classified		ECK3581, JW3565	putative S-transferase	AAC76616.1:c.458T>A	AAC76616.1:p.Leu153Gln	No	Yes
U00096	3787172	Deletion	C	-	1	327	594	55.0505	37.789	b3613	envC	activator of AmiB,C murein hydrolases, septalring factor	enzyme; Murein sacculus, peptidoglycan		ECK3603, JW5646, slm11, yibP	putative membrane protein;GO_component: GO:0009274 - peptidoglycan-based cell wall;GO_component: GO:0019866 - organelle inner membrane	AAC76637.2:c.335delC	AAC76637.2:p.Gln113fs	No	Yes
U00096	3787178	Deletion	A	-	1	327	600	54.5	37.9511	b3613	envC	activator of AmiB,C murein hydrolases, septalring factor	enzyme; Murein sacculus, peptidoglycan		ECK3603, JW5646, slm11, yibP	putative membrane protein;GO_component: GO:0009274 - peptidoglycan-based cell wall;GO_component: GO:0019866 - organelle inner membrane	AAC76637.2:c.341delA	AAC76637.2:p.Glu114fs	No	Yes
U00096	3976404	SNV	T	A	1	350	583	60.0343	37.62	b3792	wzxE	O-antigen translocase	putative carrier; Not classified		ECK3784, JW3766, wzx, yifJ	O-antigen translocase in LPS biosynthesis;GO_process: GO:0017004 - cytochrome complex assembly	AAC76797.1:c.127T>A	AAC76797.1:p.Phe43Ile	Yes	Yes
U00096	3976406	SNV	C	T	1	350	580	60.3448	38.4829	b3792	wzxE	O-antigen translocase	putative carrier; Not classified		ECK3784, JW3766, wzx, yifJ	O-antigen translocase in LPS biosynthesis;GO_process: GO:0017004 - cytochrome complex assembly	AAC76797.1:c.129C>T		Yes	No
U00096	4055614	SNV	C	G	1	541	848	63.7972	39.122	b3869	glnL	sensory histidine kinase in two-componentregulatory system with GlnG	enzyme; Amino acid biosynthesis: Glutamine		ECK3862, glnR, JW3840, ntrB	histidine protein kinase sensor for GlnG regulator(nitrogen regulator II, NRII);GO_component: GO:0009274 - peptidoglycan-based cell wall;GO_component: GO:0019866 - organelle inner membrane;GO_process: GO:0006542 - glutamine biosynthetic process;GO_process: GO:0006464 - protein modification process	AAC76866.1:c.726G>C	AAC76866.1:p.Leu242Phe	No	Yes
U00096	4088348	Deletion	A	-	1	515	803	64.1345	32.0854	b3897	frvR	putative frv operon regulator; contains a PTSEIIA domain	putative regulator; Not classified		ECK3890, JW3868, yiiH	putative frv operon regulatory protein;GO_function: GO:0016564 - transcription repressoractivity;GO_process: GO:0006350 - transcription	AAC76879.1:c.1508delT	AAC76879.1:p.Ile503fs	No	Yes
U00096	4189613	Replacement	G	CT	2	449	708	63.4181	37.6437										No	-
U00096	4588774	SNV	T	A	1	426	732	58.1967	37.7113	b4352	yjiA	predicted GTPase			ECK4342, JW5790		AAC77308.2:c.92A>T	AAC77308.2:p.Tyr31Phe	No	Yes
U00096	4588790	SNV	T	A	1	426	694	61.3833	38.0094	b4352	yjiA	predicted GTPase			ECK4342, JW5790		AAC77308.2:c.76A>T	AAC77308.2:p.Asn26Tyr	No	Yes
U00096	1694161^1694162	Insertion	-	C	1	321	546	58.7912	38.4455	b1616	uidB	glucuronide transporter	transport; Transport of small molecules:Carbohydrates, organic acids, alcohols		ECK1611, gusB, JW1608, uidP	glucuronide permease;GO_component: GO:0009274 - peptidoglycan-based cell wall;GO_component: GO:0019866 - organelle inner membrane;GO_process: GO:0016052 - carbohydrate catabolic process	AAC74688.1:c.102_103insG	AAC74688.1:p.Tyr35fs	Yes	Yes
U00096	1744048^1744049	Insertion	-	T	1	273	465	58.7097	37.3114	b1663	mdtK	multidrug efflux system transporter	putative transport; Not classified		ECK1659, JW1655, norE, norM, ydhE	multidrug resistance protein norM (Na(+)/drugantiporter) (Multidrug-efflux transporter);GO_component: GO:0009274 - peptidoglycan-based cell wall;GO_component: GO:0019866 - organelle inner membrane;GO_process: GO:0042493 - response to drug	AAT48136.1:c.592_593insT	AAT48136.1:p.Ala198fs	Yes	Yes
U00096	1744049^1744050	Insertion	-	A	1	272	462	58.8745	38.0294	b1663	mdtK	multidrug efflux system transporter	putative transport; Not classified		ECK1659, JW1655, norE, norM, ydhE	multidrug resistance protein norM (Na(+)/drugantiporter) (Multidrug-efflux transporter);GO_component: GO:0009274 - peptidoglycan-based cell wall;GO_component: GO:0019866 - organelle inner membrane;GO_process: GO:0042493 - response to drug	AAT48136.1:c.593_594insA	AAT48136.1:p.Ala199fs	Yes	Yes
U00096	1951175..1951176	MNV	AA	GG	2	446	739	60.3518	38.4316	b1867	yecD	isochorismatase family protein			ECK1868, JW5307		AAC74937.2:c.344_345delAAinsGG	AAC74937.2:p.Gln115Arg	No	Yes
U00096	1951386..1951387	MNV	CA	TC	2	586	840	69.7619	37.8413	b1867	yecD	isochorismatase family protein			ECK1868, JW5307		AAC74937.2:c.555_556delCAinsTC	AAC74937.2:p.Asn186His	No	Yes
U00096	2471870..2471871	MNV	TT	CC	2	355	633	56.0821	39.5394	b2355	yfdL			cryptic prophage CPS-53	ECK2349, JW5384	pseudogene, CPS-53 (KpLE1) prophage;Phage orProphage Related	yfdL:c.252_253delAAinsGG	yfdL:p.Asn85Asp	Yes	Yes
U00096	2564411^2564412	Insertion	-	A	1	324	623	52.0064	34.679					cryptic prophage Eut/CPZ-55					No	-
U00096	3111923..3111924	MNV	AG	GC	2	333	597	55.7789	36.9084	b2969	yghE				ecfB, ECK2964, gspLbeta, JW5924	pseudogene, secretion pathway protein, L-typeprotein homology;putative general secretion pathway for protein export(GSP)	yghE:c.167_168delCTinsGC	yghE:p.Ala56Gly	No	Yes
U00096	3114351^3114352	Insertion	-	G	1	329	626	52.5559	38.4954	b2972	pppA	bifunctional prepilin leader peptidase/methylase	putative enzyme; Not classified		ECK2967, JW2939, yghH		AAC76008.2:c.1_2insC	AAC76008.2:p.Met1?	Yes	Yes
U00096	3117292..3117293	MNV	CA	AT	2	309	589	52.4618	38.4773	b4466	yghJ	predicted inner membrane lipoprotein			acfD, ECK2968, JW5925	putative lipoprotein	AAT48156.1:c.1820_1821delTGinsAT	AAT48156.1:p.Val607Asp	No	Yes
U00096	3123239^3123240	Insertion	-	G	1	435	717	60.6695	38.0322	b2976	glcB	malate synthase G	enzyme; Central intermediary metabolism:Glyoxylate bypass		ECK2970, glc, JW2943	GO_process: GO:0016052 - carbohydrate catabolicprocess;GO_process: GO:0009436 - glyoxylate catabolic process	AAC76012.1:c.566_567insC	AAC76012.1:p.Ala190fs	No	Yes
U00096	3341793^3341794	Insertion	-	A	1	527	753	69.9867	38.5085	b3197	kdsD	D-arabinose 5-phosphate isomerase	putative enzyme; Not classified		ECK3186, JW3164, yrbH	putative isomerase	AAC76229.1:c.528_529insA	AAC76229.1:p.Ala177fs	No	Yes
U00096	3515359..3515360	MNV	TG	CT	2	437	713	61.2903	38.4325	b3387	dam	DNA adenine methyltransferase	enzyme; DNA - replication, repair,restriction/modification		ECK3374, JW3350	GO_component: GO:0005737 - cytoplasm;GO_process: GO:0006306 - DNA methylation	AAC76412.1:c.554_555delCAinsAG	AAC76412.1:p.Ala185Glu	No	Yes
U00096	3801370^3801371	Insertion	-	T	1	273	274	99.635	39.0916	b3626	waaJ	UDP-D-glucose:(galactosyl)lipopolysaccharidegluco syltransferase	enzyme; Surface polysaccharides & antigens		ECK3616, JW3601, rfaJ, waaR	GO_function: GO:0042280 - cell surface antigenactivity, host-interacting	AAC76650.1:c.629_630insA	AAC76650.1:p.Tyr211fs	No	Yes
U00096	4013491^4013492	Insertion	-	A	1	251	478	52.5105	37.3227	b3829	metE	5-methyltetrahydropteroyltriglutamate-homocystein e S-methyltransferase	enzyme; Amino acid biosynthesis: Methionine		ECK3823, JW3805, metB12	tetrahydropteroyltriglutamate methyltransferase;GO_component: GO:0005737 - cytoplasm;GO_process: GO:0009086 - methionine biosynthetic process;GO_process: GO:0006556 - S-adenosylmethionine biosyntheticprocess	AAC76832.1:c.439_440insA	AAC76832.1:p.Val147fs	No	Yes
U00096	4088351^4088352	Insertion	-	A	1	515	794	64.8615	36.7456	b3897	frvR	putative frv operon regulator; contains a PTSEIIA domain	putative regulator; Not classified		ECK3890, JW3868, yiiH	putative frv operon regulatory protein;GO_function: GO:0016564 - transcription repressoractivity;GO_process: GO:0006350 - transcription	AAC76879.1:c.1504_1505insT	AAC76879.1:p.Ala502fs	No	Yes
U00096	4130662..4130663	MNV	TT	CA	2	410	683	60.0293	36.3829	b3940	metL	fused aspartokinase II/homoserine dehydrogenaseII	enzyme; Amino acid biosynthesis: Methionine		ECK3932, JW3911, metM	aspartokinase II and homoserine dehydrogenase II;GO_process: GO:0009086 - methionine biosynthetic process;GO_process: GO:0009090 - homoserine biosynthetic process	AAC76922.1:c.828_829delTTinsCA	AAC76922.1:p.Ser277Thr	No	Yes
U00096	482147..482149	MNV	CAG	TTT	3	520	743	69.9865	39.2167	b0462	acrB	multidrug efflux system protein	transport; Drug/analog sensitivity		acrE, ECK0456, JW0451	acridine efflux pump;GO_component: GO:0009274 - peptidoglycan-based cell wall;GO_component: GO:0019866 - organelle inner membrane;GO_process: GO:0042493 - response to drug	AAC73564.1:c.2255_2257delCTGinsAAA	AAC73564.1:p.Ala752_Ala753delinsGluThr	No	Yes
U00096	578092..578094	MNV	TTT	CGA	3	495	835	59.2814	38.1333	b0555	rrrD	DLP12 prophage; predicted lysozyme	Phage or Prophage Related	cryptic prophage DLP12	arrD, ECK0546, JW0544, ybcS	bacteriophage lambda lysozyme homolog	AAC73656.1:c.480_482delTTTinsCGA	AAC73656.1:p.Leu161Glu	No	Yes
U00096	580637..580638	MNV	AG	TT	2	591	987	59.8784	38.4611					cryptic prophage DLP12					No	-
U00096	580820..580822	MNV	CCG	GTA	3	333	654	50.9174	38.5656					cryptic prophage DLP12					No	-
U00096	581512..581513	MNV	AC	GT	2	733	1303	56.2548	38.2401	b4634	aaaD			cryptic prophage DLP12	ECK4439, ylcF	DLP12 prophage; predicted tail fiber assemblyprotein (pseudogene);Phage or Prophage Related	aaaD:c.159_160delACinsGT		No	No
U00096	77232..77233	Replacement	TC	A	2	472	718	65.7382	37.5519	b0069	sgrR	transcriptional DNA-binding transcriptionalactivator of sgrS sRNA	transport; Not classified		ECK0070, JW0068, yabN	putative transport protein;GO_component: GO:0042597 - periplasmic space	AAC73180.1:c.67_68delGAinsT	AAC73180.1:p.Asp23fs	No	Yes
U00096	856039..856042	MNV	GCGG	TTTA	4	320	565	56.6372	38.4125	b0820	ybiT	fused predicted transporter subunits of ABCsuperfamily: ATP-binding components	putative transport; Not classified		ECK0810, JW0804	putative ATP-binding component of a transportsystem;GO_component: GO:0005737 - cytoplasm	AAC73907.1:c.77_80delGCGGinsTTTA	AAC73907.1:p.Gly26_Gly27delinsValTyr	No	Yes
